# Supplementary material for: Mining Amphibian and Insect Transcriptomes for Antimicrobial Peptide Sequences with rAMPage
Source: Antibiotics (Basel). 2022 Jul 15;11(7):952. doi: 10.3390/antibiotics11070952 (PMC9312091; doi:10.3390/antibiotics11070952)
Supplement: Supplementary file 1 [file antibiotics-11-00952-s001.zip]

Archive with 1 entries (1 files):
- antibiotics-1786730-supplementary.pdf
